# Supplementary material for: The Temporal and Spatial Epidemiology Employed in the Elimination of the HIV Epidemic in the Largest Capital of the Brazilian Rainforest
Source: Trop Med Infect Dis. 2022 Sep 2;7(9):225. doi: 10.3390/tropicalmed7090225 (PMC9505481; doi:10.3390/tropicalmed7090225)
Supplement: Supplementary file 1 [file tropicalmed-07-00225-s001.zip]

Archive with 2 entries (2 files):
- tropicalmed-1865895-Table S1.pdf
- tropicalmed-1865895-Table S2.pdf
